# Supplementary material for: High diversity and variability of pipolins among a wide range of pathogenic Escherichia coli strains
Source: Sci Rep. 2020 Jul 27;10:12452. doi: 10.1038/s41598-020-69356-6 (PMC7385651; doi:10.1038/s41598-020-69356-6)
Supplement: Supplementary file 2 — Supplementary Table S1 [file 41598_2020_69356_MOESM2_ESM.xlsx]

## Sheet: Table S1
Main features													Virulence Genes (VG)				Antibiotic resistance genes and Chromosomal point mutations										Plasmids		Assembly Information
LREC code	Name of strains	Uberstrain (EnteroBase)	Biosample	Year of isolation	Source (Country)	Infection	Phylogroup	Serotype	Clonotype	Sequence Type	Clonal Complex	Pathotype	Number	VG detected by PCR and in silico analysis are detailed	Phenotypic resistances	Multidrug resistance (MDR)	Beta-lactams	Colistin	Tetracycline	Aminoglycosides	Phenicols	Trimethoprim	Lincosamides	Macrolides	Quinolones	Sulfonamides	No. Plasmids	Plasmid Types	Insert size	kmer	No. assembled contigs	N50	longest contig (bp)	total assembled bp	contigs > 1kb
3-373-03-S1-C2		ESC_BA8504AA	SAMN02680222	2009	Human (Unknown)	Unknown	A	O60:H5	CH7-NEG	ST5293	CC206	-	4	iutA, iucD, gad, iha	SXT										parC p.A56T		3	IncFII, IncB/O/K/Z, Col(BS512)	-	-	-	-	-	-	-
LREC237	FV18709	ESC_QA9113AA	SAMN14278613	missing	Human (Spain)	Intestinal	D	ONT:H28	CH23-331	ST524	CC32	aEPEC	18	chuA, ompT, fimH, astA, cif, eae, ehxA, espA, espB, espF, espJ, etpD, gad, katP, nleA, nleB, tccP, tir	AMP		blaTEM-1B		tet(M)	aadA2			lnu(F)		qnrS1		3	IncFIB/IncX1, ColRNAI, NT	564+/-147	117	223	272287	662555	5341632	74
LREC239	FV20396	ESC_QA9112AA	SAMN14278614	2010	Human (Spain)	Extraintestinal	C	O153:H19	CH4-25	ST88	CC23	-	14	iutA, iucD, fyuA, ompT, fimH, espP, gad, iha, ireA, iss, lpfA, mchB, mchC, mchF	AMC, AMP, KF, CFZ, FOX, GEN, TOB, SXT, NAL	MDR	ampC promoter n.-32T>A		tet(A)	aadA9, aadA13, ant(3'')-Ia, aph(3')-Ia, aph(3'')-Ib, aph(6)-Id	catA1	dfrA1		mph(B)	gyrA p.S83L	sul1	3	IncFIB/IncFIC, NT, Col(MG828)	586+/-153	117	159	323172	760527	5415613	57
LREC240	FV20397	ESC_QA9111AA	SAMN14278615	2008	Human (Spain)	Extraintestinal	B1	O76:H30	CH29-38	ST156	CC156	APEC	10	iutA, iucD, hlyF, fimH, gad, iroN, iss, lpFA, mchF, tsh	AMC, AMP, KF, CFZ, CXM, CTX, CAZ, FEP, NAL, NOR, CIP	MDR	blaCTX-M-15,blaTEM-1B		tet(B)						gyrA p.S83L; gyrA p.D87N; parC p.S80I; parC p.E84A		2	IncFIB/IncFIC, NT	575+/-144	89	114	270767	738861	4875343	47
LREC241	FV20398	ESC_QA9115AA	SAMN14278616	missing	Human (Unknown)	Intestinal	A	O78:H11	CH11-41	ST48	CC10	ETEC	5	fyuA, fimH, gad, ltcA, sta1	-												3	NT, Col(MGD2), NT	585+/-147	117	212	112160	285056	5167401	101
LREC242	FV20399	ESC_QA9114AA	SAMN14278617	2011	Porcine (Spain)	Intestinal	A	ONT:HNM	CH7-54	ST746	CC10	ETEC	5	fimH, astA, fanA, gad, sta1	AMP, KF, CFZ, CXM, CTX, FEP, NAL, NOR, CIP	MDR	blaCTX-M-14, blaTEM-1A		tet(B)						gyrA p.S83L, qnrB19		9	IncFIB(K)/IncFIA, IncFIB/IncFIC/IncFII, NT, NT, NT, NT, Col8282, NT, NT	552+/-140	89	320	45936	128053	4858138	212
LREC243	FV20400	ESC_QA9116AA	SAMN14278618	2007	Porcine (Spain)	Intestinal	A	O9:H37	CH7-31	ST3011	CC10	ETEC	7	fimH, astA, cba, cma, fasA, gad, sta1	AMP, GEN, TOB, STX, NAL, NOR	MDR				aac(3)-IV, aadA1, aadA2, aph(4)-Ia	cmlA1	dfrA12			gyrA p.S83L	sul3	3	IncX1/IncR, NT, NT	591+/-151	93	158	106897	369508	4638334	93
LREC244	FV20402	ESC_QA9117AA	SAMN14278619	2006	Porcine (Spain)	Intestinal	A	O2:H32	CH11-23	ST10	CC10	STEC	4	fimH, fedF, stx2A, stx2B	FOS, CL			mcr-1.1	tet(M)								7	IncFIB/IncR, NT, IncX4, NT, Col156, NT, NT	562+/-148	115	277	89185	281444	5406295	155
LREC245	FV20403	ESC_QA9118AA	SAMN14278620	2006	Porcine (Spain)	Intestinal	A	ONT:H45	C11-398	NEW (ST10888)	NONE	-	2	fimH, gad	AMC, AMP, KF, SXT, CL	MDR	blaTEM-1A, blaTEM-1B	mcr-1.1	tet(A), tet(M)	aadA1, aadA2, aph(3')-Ia	cmlA1	dfrA12	lnu(F)	mef(B)		sul3	7	IncFIB, NT, IncX1, NT, Col8282, Col156, NT	610+/-159	115	203	94368	280268	4796593	114
LREC246	FV20404	ESC_QA9119AA	SAMN14278621	2010	Porcine (Spain)	Intestinal	C	O8:H19	CH4-54	NEW (ST10889)	CC23	-	10	vat, fyuA, ompT, hlyA, fimH, iha, iroN, iss, lpfA, tsh	-				tet(A)	aph(3'')-Ib, aph(3'')-Ib, aph(6)-Id							1	IncFIB	581+/-158	113	131	326769	451887	5173794	56
LREC247	FV20406	ESC_QA9135AA	SAMN14278622	2013	Human (Spain)	Intestinal	D	O145:H28	CH23-331	ST137	CC32	aEPEC	22	iutA, iucD, chuA, ompT, fimH, astA, cif, eae, ehxA, espA, espB, espF, espJ, etpD, iha, iss, katP, nleA, nleB, nleC, tccP, tir	-												4	IncFIB, NT, NT, Col8282	573+/-155	113	215	248158	504233	5364777	76
LREC248	FV20407	ESC_QA9120AA	SAMN14278623	2013	Human (Spain)	Intestinal	A	O123:H16	C11-94	ST10850	CC10	NTEC	10	iutA, iucD, fimH, cdtB, cnf, espP, iha, ireA, iss, saa	-												4	IncFIB, Col8282, Col156, NT	569+/-150	113	190	241249	809158	5293420	55
LREC249	FV20408	ESC_QA9122AA	SAMN14278624	2013	Human (Spain)	Intestinal	D	O145:H28	CH23-331	ST32	CC32	aEPEC	22	iut A, iucD, chuA, ompT, fimH, astA, cif, eae, ehxA, espA, espB, espI, espP, iha, iss, katP, nleA, nleB, nleC, tccP, tir, toxB	-												1	IncFIB	571+/-151	115	376	200150	424527	5389075	131
LREC250	FV20409	ESC_QA9121AA	SAMN14278625	2013	Human (Spain)	Intestinal	D	O145:H28	CH23-331	ST137	CC32	aEPEC	22	iut A, iucD, chuA, ompT, fimH, astA, cif, eae, ehxA, espA, espB, espF, espJ, etpD, iha, iss, katP, nleB, nleC, tccP, tir, toxB	-												3	IncFIB, NT, Col(MG828)	552+/-145	111	205	281589	617142	5340478	78
LREC251	FV20410	ESC_QA9123AA	SAMN14278626	2013	Human (Spain)	Intestinal	D	O145:H28	CH23-331	ST32	CC32	STEC	20	chuA, ompT, astA, cif, eae, ehxA, espA, espB, espJ, espP, gad, iha, iss, nleB, nleC, stx2A, stx2B, tccP, tir, toxB	-												1	IncFIB	593+/-158	113	206	182651	412836	5276782	95
LREC252	FV20411	ESC_QA9124AA	SAMN14278627	2013	Human (Spain)	Intestinal	A	ONT:H37	C11-54	ST48	CC10	-	1	fimH	-												0	-	572+/-150	113	140	105396	272304	4507328	78
LREC253	FV20412	ESC_QA9126AA	SAMN14278628	2013	Avian (Spain)	Extraintestinal	A	ONT:H19	CH94-23	ST347	NONE	-	2	fimH, astA	-												0	-	580+/-154	117	134	110661	497785	4664768	77
LREC254	FV20413	ESC_QA9125AA	SAMN14278629	2011	Avian (Spain)	Extraintestinal	B1	O142:H30	C41-35	ST359	CC101	APEC	9	iutA, iucD, hlyF, fimH, iroN, iss, lpfA, mchF, tsh	NAL, NOR, CIP										gyrA p.S83L; gyrA p.D87N; parC p.S80I;		4	IncFIB, NT, IncX1, NT	560+/-145	113	102	240847	460510	4992565	42
LREC255	FV20414	ESC_QA9127AA	SAMN14278630	2005	Avian (Spain)	Extraintestinal	C	O78:H19	CH4-27	ST88	CC23	APEC	11	iutA, iucD, fyuA, ompT, hlyF, iroN, fimH, gad, ireA, iss, lpfA	-												4	IncY, NT, NT, NT	582+/-150	113	108	405376	1190696	5196698	38
LREC256	FV20415	ESC_QA9130AA	SAMN14278631	2012	Human (Spain)	Extraintestinal	C	O8:H19	CH4-54	ST88	CC23	-	14	iutA, iucD, fyuA, ompT, hlyA, fimH, cba, cma, gad, iha, iss, katP, lpfA, sepA	AMP, KF, GEN, TOB, NAL	MDR	blaTEM-1A		tet(A)	aac(3)-IIa_1, aadA1, aadA2, aph(3'')-Ib, aph(6)-Id	catA1, cmlA1				gyrA p.S83L	sul3	2	IncFIB	580+/-150	113	108	281822	1140163	5252065	43
LREC257	FV20416	ESC_QA9128AA	SAMN14278632	2012	Human (Spain)	Extraintestinal	C	O9:H19	CH4-27	ST88	CC23	ExPEC-APEC	14	iutA, iucD, papAH, papC, fyuA, ompT, hlyF, fimH, astA, ireA, iroN, iss, lpfA, mchF	AMC, AMP, KF, FOX, NAL, NOR, CIP	MDR	ampC promoter n.-42C>T			aph(3')-Ia	catA1				gyrA p.S83L; gyrA p.D87N; parC p.S80I; parC p.E84K		4	IncFIB, NT, NT, Col(MG828)	557+/-138	91	224	140521	284241	5085107	110
LREC258	FV20417	ESC_QA9129AA	SAMN14278633	2012	Human (Spain)	Extraintestinal	A	O9:H4	CH7-34	ST46	CC46	APEC	8	iutA, iucD, hlyF, fimH, gad, iroN, iss, mchF	AMP, KF, GEN, TOB, SXT, NAL, NOR, CIP	MDR	blaTEM-1C		tet(B)	aac(3)-IV, aadA5, aph(3'')-Ib, aph(4)-Ia, aph(6)-Id	catA1	dfrA12		mph(A)	gyrA p.S83L; gyrA p.D87N; parC p.S80I	sul1	4	IncFIB, IncFIB, NT, NT	570+/-149	85	204	86565	300086	4915667	121
LREC259	FV20418	ESC_QA9131AA	SAMN14278634	2015	Human (Spain)	Extraintestinal	C	O9:H19	CH4like-27	NEW (ST10890)	CC23	APEC	13	iutA, iucD, fyuA, ompT, hlyF, fimH, astA, gad, ireA, iroN, iss, lpfA, mchF	AMC, AMP, KF, CFZ, CXM, FOX, F, SXT, NAL, NOR, CIP	MDR	ampC promoter n.-42C>T			ant(3'')-Ia	catA1	dfrA1			gyrA p.S83L; gyrA p.D87N; parC p.S80I; parC p.E84K	sul1	3	IncFIB, NT, NT	574+/-148	113	171	326962	749412	5200701	77
LREC260	FV20419	ESC_QA9134AA	SAMN14278635	2012	Human (Spain)	Extraintestinal	A	ONT:H33	CH11-54	ST10	CC10	-	2	fimH, iss	-												5	IncY, NT, NT, Col440II, ColRNAI	591+/-153	117	120	228491	576949	4881205	48
LREC261	FV20420	ESC_QA9133AA	SAMN14278636	2016	Human (Spain)	Extraintestinal	A	O98:H26	CH27-23	ST8233	NONE	-	2	fimH, gad	AMP, KF, CFZ, CXM, CTX, FEP	MDR	blaCTX-M-1		tet(A)							sul2	4	IncFIB, NT, NT, Col440II	567+/-143	89	114	187945	537848	4821342	53
LREC262	FV20421	ESC_QA9132AA	SAMN14278637	2012	Human (Spain)	Extraintestinal	B1	O66:H10	CH4-32	ST1049	CC155	-	4	fyuA, fimH, gad, lpfA	AMP, KF, CFZ, CXM, CTX, FEP	MDR	blaCTX-M-1		tet(A)							sul2	2	NT, NT	595+/-151	113	94	325747	822206	4839344	32
Table S1. Characterization of pipolin-harboring LREC strains.															Antibiotics analyzed
Compilation of main features determined for LREC strains. Biosample and Enterobase Uberstrain reference IDs are also indicated.															AMC = Amoxicillin + Clavulanic acid
															AMP= Ampicillin
															PTZ = Piperacillin + Tazobactam
															KF = Cephalothin
															CFZ =Cefazolin
															CXM = Cefuroxime
															FOX = Cefoxitin
															CTX = Cefotaxime
															CTXC = Cefotaxime + Clavulanic acid
															CAZ = Ceftazidime
															CAZC = Ceftazidime + Clavulanic acid
															FEP= Cefepime
															IMP = Imipenem
															ETP = Ertapenem
															GEN = Gentamicin
															TOB = Tobramycin
															FOS = Fosfomycin
															F = Nitrofurantoin
															SXT = Trimethoprim + sulphamethoxazole
															NAL = Nalidixic acid
															NOR = Norfloxacin
															CIP = Ciprofloxacin
															CL = Colistin
