# Supplementary material for: High diversity and variability of pipolins among a wide range of pathogenic Escherichia coli strains
Source: Sci Rep. 2020 Jul 27;10:12452. doi: 10.1038/s41598-020-69356-6 (PMC7385651; doi:10.1038/s41598-020-69356-6)
Supplement: Supplementary file 3 — Supplementary Table S2 [file 41598_2020_69356_MOESM3_ESM.xlsx]

## Sheet: Table_S2
Strain Name	GenBank	Enterobase Uberstrain	Lab Contact	Bio Project ID	Biosample	Source	Source Details	Year	Continent	Country	Pathotype	PhyloG	fimH (fimTyper)	O Antigen	H Antigen	Serotype O:H	ST	ST Complex	adk	fumC	gyrB	icd	mdh	purA	recA	wgMLST	rST	CRISPRs*	CAS*	Complete Integrons**	CALIN Integrons**	In0 Integrons**	PMID***
789	CP010315.1	ESC_CA9081AA	Georg-August University of Goettingen	PRJNA224116	SAMN03083542	Poultry	Turkey with septicemic infection	1990	Asia	Israel	APEC	C	fimH27	O78	H19	O78:H19	88	ST23 Cplx	6	4	12	1	20	12	7	4934	61847	6	1	1			25587010
2452	CP031833.1	ESC_KA7016AA	Soochow University	PRJNA224116	SAMN09845286	Human		2017	Asia	China		A	fimH27	O45	H45	O45:H45	10	ST10 Cplx	10	11	4	8	8	8	2	89093	1952	8	0
10942	AP019703.1	Not found			SAMD00166592	Human	Bloody diarrhea	2011	Asia	Japan		D		O145	H28	O145:H28	32	ST32 Cplx										5	1
112648	AP019706.1	ESC_OA5415AA	KYUSH-MS	PRJDB8147	SAMD00166593	Human	Bloody diarrhea	2011	Asia	Japan		D	fimH331	O145			32	ST32 Cplx	19	23	18	24	21	2	16	131503	1534	6	1				31935184
122715	AP019708.1	ESC_OA5414AA	KYUSH-MS	PRJDB8147	SAMD00166594	Human	Bloody diarrhea	2012	Asia	Japan		D	fimH331	O145			32	ST32 Cplx	19	23	18	24	21	2	16	131502	1534	6	1				31935184
203740	CP025913.1	ESC_KA8453AA	University of Maryland, School of Medicine	PRJNA421191	SAMN08161275	Human	Diarrhea	2010	Africa	Mali		A	fimH198	O25	H16	O25:H16	1312	ST10 Cplx	6	11	4	8	8	78	2	91520	2040	11	1
08-00022 (CFSAN004179)	CP013662.1	ESC_FA5497AA	FDA	PRJNA224116	SAMN02688213	Food	Bagged lettuce		North America	United States	STEC	A	fimH444	O136	H16	O136:H16	329	NONE	64	4	5	83	24	8	6	39243	15586	8	1
13C1065T (C1065_T)	CP019259.1	ESC_AA7060AA	The University of Hong Kong		SAMN06219550	Poultry	Stool	2013	Asia	China		A		O39	H16	O39:H16	4542	NONE	6	7	5	1	8	18	6	NaN	NaN	11	1
13P484A	CP019280.1	Not found			SAMN06219554	Swine	Stool	2013	Asia	Hong Kong		A		O9	H4	O9:H4	46	ST46 Cplx										6	1
2011EL-1370-2	CP022912.1	ESC_KA7293AA	Centers for Disease Control and Prevention	PRJNA224116	SAMN02951658	Human		2011	North America	United States	ETEC	A	fimH23	O6	H16	O6:H16	4	ST10 Cplx	6	5	4	8	8	8	2	89071	15430	10	1
2014EL-1343-2	CP024228.1	ESC_CA8350AA	Centers for Disease Control and Prevention Enteric Diseases Laboratory Branch	PRJNA218110	SAMN04578538			2014	North America	United States	ETEC	A	fimH198	O25	H16	O25:H16	1312	ST10 Cplx	6	11	4	8	8	78	2	3255	2039	11	1				30793748
2014EL-1346-6	CP024232.1	ESC_KA7268AA	CDC	PRJNA224116	SAMN07638908			2014	North America	United States	ETEC	A	fimH23	O6	H16	O6:H16	4	ST10 Cplx	6	5	4	8	8	8	2	89227	1967	9	1				29326203
2015C-3125	CP027763.1	ESC_KA7074AA	CDC	PRJNA218110	SAMN08579601	Human	Stool	2014			STEC	D	fimH331	O145	H28	O145:H28	32	ST32 Cplx	19	23	18	24	21	2	16	89134	29549	6	1				29748405
210205630 (210221272)	CP016404.1	ESC_FA5481AA	Agricultural Research Service	PRJNA224116	SAMN05346848	Swine	Cecal contents	2016	North America	United States		A			H32		7062	NONE	658	11	4	8	8	18	2	39259	29375	4	1
214-4	CP025840.1	ESC_KA8452AA	University of Maryland, School of Medicine	PRJNA421191	SAMN08161344	Human	Diarrhea	2014	North America	Mexico		A	fimH25	O167	H5	O167:H5	398	ST398 Cplx	64	7	1	1	8	8	6	91514	1689	11	1
3-373-03_S1_C2	GCA_000700265.1	ESC_BA8504AA	University of Maryland Institute for Genome Sciences	PRJNA233743	SAMN02680222	Human		2009	Africa	Tanzania		A		O60	H5	O60:H5	5293	ST206 Cplx	6	7	442	1	8	18	2	1431	29330	7	1				30404930
99-3165	CP029981.1	ESC_FA9438AA	Centers for Disease Control and Prevention Enteric Diseases Laboratory Branch	PRJNA218110	SAMN06459520				North America	United States	ETEC	A	fimH23	O6	H16	O6:H16	4	ST10 Cplx	6	5	4	8	8	8	2	43071	1753	9	1
AR_0085	CP029741.1	ESC_DA4731AA	Centers for Disease Control and Prevention - Clinical and Environmental Branch	PRJNA292904	SAMN04014926			2009				A	fimH27	O6	H16	O6:H16	4	ST10 Cplx	6	5	4	8	8	8	2	89327	42425	10	1		1
ATCC 43886	CP024256.1	ESC_KA7263AA	ATCC	PRJNA224116	SAMN01916957	Human	Faeces					A	fimH198	O25	H16	O25:H16	1312	ST10 Cplx	6	11	4	8	8	78	2	89229	2040	11	1				29326203
CFSAN061762	CP042901.1	ESC_GA6959AA	FDA/CFSAN	PRJNA230969	SAMN06909724	Bovine-Food	Raw milk cheese	2016	Africa	Egipt		A	fimH27	O13	H11	O13:H11	10	ST10 Cplx	10	11	4	8	8	8	2	50037	30401	9	0
CP53	CP033096.1	ESC_KA6995AA	Yangzhou University	PRJNA224116	SAMN10250173	Swine	Pig feces	2016	Asia	China		A	fimH23		H38		206	ST206 Cplx	6	7	5	1	8	18	2	89076	98095	13	1
CRE1540	CP019051.1	ESC_FA6012AA	The University of Hong Kong	PRJNA360014	SAMN06198938	Human	Rectal Swab	2014	Asia	Hong Kong		B1	fimH38	O35	H28	O35:H28	156	ST156 Cplx	6	29	32	16	11	8	44	89305	15309	7	1	1		1
CV839-06	CP025753.1	ESC_KA7207AA	Harbin Veterinary Research Institute	PRJNA224116	SAMN08093640	Swine	Intestine membrane of a diarrheic piglet	2016	Asia	China		C	fimH54	O147	H19	O147:H19	90	ST23 Cplx	6	4	12	1	20	8	7	89199	2087	9	1
CVM_N17EC1164	CP043733.1	ESC_KA4246AA	FDA-CVM	PRJNA292663	SAMN10221523	Swine-Feed	Pork Chops bone-in	2017	North America	United States		A		O117	H42	O117:H42	2207	ST10 Cplx	10	174	4	8	8	222	2	83121	88622	9	0	1 (plasmid pN17EC1164-1)		1 (plasmid pN17EC1164-1)
CVM_N56639	CP043752.1	ESC_OA0274AA	FDA-CVM	PRJNA292663	SAMN12698089	Bovine-Food	Bovine-Ground Beef	2015	North America	United States		B1			H42													9	1
CVM_N62675	CP043750.1	ESC_OA0273AA	FDA-CVM	PRJNA292663	SAMN12698090	Poultry-Food	Ground turkey	2015	North America	United States		A	fimH25		H45		398	ST398 Cplx	64	7	1	1	8	8	6	128414	45861	9	1
D181	CP024252.1	ESC_KA7264AA	CDC	PRJNA218110	SAMN07656207			1993/1994	Asia	Jordan	ETEC	B1	fimH24	O182	H21	O182:H21	4493	NONE	6	95	5	18	9	8	14	89233	72065	2	1				29326203
E706	CP029687.1	ESC_KA7014AA	Sichuan Agricultural University	PRJNA224116	SAMN09287630	Environment	Air	2017				A	fimH34	O5	H11	O5:H11	48	ST10 Cplx	6	11	4	8	8	8	2	89094	42855	12	1	1
ECCHD184	CP033250.1	ESC_KA6993AA	Zhejiang Academy of Agricultural Sciences	PRJNA224116	SAMN10023796	Poultry	Stool	2017	Asia	China		A	fimH23	O81	H27	O81:H27	7139	ST10 Cplx	10	11	4	724	8	8	2	89075	58963	9	1
F5505-C1	CP024257.1	ESC_KA7262AA	CDC	PRJNA224116	SAMN07656209			1998	North America	United States	ETEC	A	fimH198	O25	H16	O25:H16	1312	ST10 Cplx	6	11	4	8	8	78	2	88085	2040	11	1				29326203
F5656C1	CP024260.1	ESC_CA9648AA	Centers for Disease Control and Prevention Enteric Diseases Laboratory Branch	PRJNA218110	SAMN04621488				North America	United States	ETEC	A	fimH23	O6	H16	O6:H16	4	ST10 Cplx	6	5	4	8	8	8	2	4488	1752	11	1				29326203
FHI82	GCA_000941935.1	Not found			SAMEA2593961	Human	Bloody diarrhoea	2010	Europe	Norway	STEC	D		O145	H28	O145:H28												9	3
FHI87	GCF_000937095.2	Not found			SAMEA2593966	Human	Asymptomatic	2009	Europe	Norway	STEC	D		O145	H28	O145:H28	137	ST32 Cplx										7	1
FMU073332	CP017844.1	ESC_FA5466AA	Centro de Ciencias Genomicas	PRJNA350704	SAMN05945146	Human	Child-Feces	1987	North America	Mexico	ETEC	A	fimH23	O6	H16	O6:H16	4	ST10 Cplx	6	5	4	8	8	8	2	89320	1752	11	1				28232434
FWSEC0002	CP031919.1	ESC_LA2150AA	Public Health Agency of Canada	PRJNA287560	SAMN08768103	Human		2003	North America	Canada		D	fimH331	O145			32	ST32 Cplx	19	23	18	24	21	2	16	99510	1534	8	1
H1	CP010160.1	ESC_FA5433AA	Nanjing Agricultural University	PRJNA269191	SAMN03252429	Environment	River water	1987	Asia	China		A		O156	H11	O156:H11	193	ST10 Cplx	10	7	4	12	8	8	2	89493	72045	7	1
H10407	FN649414.1	ESC_CA9035AA	European Bioinformatics Institute	PRJEA42749	SAMEA2272237	Human		1973			ETEC	A	fimH41	O78	H11	O78:H11	48	ST10 Cplx	6	11	4	8	8	8	2	3315	14935	7	1				20802035
HKUOPY1	CP019961.1	ESC_KA7062AA	The University of Hong Kong	PRJNA224116	SAMN06448755	Wild Animal	Reptile-Ailuropoda melanoleuca, feces	2013	Asia	Hong Kong		A	fimH30	O75	H42	O75:H42	2223	ST10 Cplx	6	11	5	8	7	8	2	89099	40973	9	1
L100	CP034745.1	ESC_KA9104AA	YangZhou university	PRJNA511394	SAMN10623995			2018	Asia	China		A	fimH23	O154	H5	O154:H5	48	ST10 Cplx	6	11	4	8	8	8	2	92166	101197	11	1				31551956
L103-2	CP034843.1	ESC_KA9116AA	Yangzhou university	PRJNA511394	SAMN10691154			2018	Asia	China		A	fimH54	O108	H29	O108:H29	8809	NONE	10	1221	5	8	8	18	2	105059	101318	10	1				31551956
L37	CP034589.1	ESC_KA8528AA	YangZhou university	PRJNA510537	SAMN10606937	Environment	Soil/Dust-anus swab	2018	Asia	China		A	fimH54		H37	Onew:H37	48	ST10 Cplx	6	11	4	8	8	8	2	91756	33490	7	1				31551956
L41-1	CP034727.1	ESC_KA9103AA	YangZhou university	PRJNA511364	SAMN10623053			2018	Asia	China		A	fimH23	O154	H5	O154:H5	48	ST10 Cplx	6	11	4	8	8	8	2	92167	101197	11	1				31551956
L53	CP034734.1	ESC_KA9102AA	YangZhou university	PRJNA511394	SAMN10623914	Environment	Soil/Dust-anus swab	2018	Asia	China		A	fimH54		H37	Onew:H37	48	ST10 Cplx	6	11	4	8	8	8	2	92168	33490	11	1				31551956
L73	CP033378.1	ESC_KA6992AA	YangZhou University	PRJNA224116	SAMN10319568	Marine Mammal	Goose anus swab	2017	Asia	China		A	fimH951	O45	H11	O45:H11	48	ST10 Cplx	6	11	4	8	8	8	2	88430	1952	11	1				31551956
M11	CP010206.1	ESC_FA5416AA	Nanjing Agricultural University	PRJNA269191	SAMN03252445	Wild Animal	Mouse faeces	2014				B1	fimH1330	O178	H7	O178:H7	278	ST278 Cplx	9	23	64	18	11	8	6	87933	71975	6	1
M15	CP010213.1	ESC_FA5415AA	Nanjing Agricultural University	PRJNA269191	SAMN03252446	Wild Animal	Mouse faeces	2014				B1	fimH1330	O178	H7	O178:H7	278	ST278 Cplx	9	23	64	18	11	8	6	87942	71975	6	1
M19	CP010221.1	ESC_FA5413AA	Nanjing Agricultural University	PRJNA269191	SAMN03252448	Wild Animal	Mouse faeces	2014				B1	fimH1330	O178	H7	O178:H7	278	ST278 Cplx	9	23	64	18	11	8	6	87948	71975	6	1
M6	CP010186.1	ESC_FA5420AA	Nanjing Agricultural University	PRJNA269191	SAMN03252441	Wild Animal	Mouse faeces	2014				B1	fimH1330	O178	H7	O178:H7	278	ST278 Cplx	9	23	64	18	11	8	6	89335	71975	3	1
M9	CP010196.1	ESC_FA5418AA	Nanjing Agricultural University	PRJNA269191	SAMN03252443	Wild Animal	Mouse faeces	2014				B1	fimH1330	O178	H7	O178:H7	278	ST278 Cplx	9	23	64	18	11	8	6	87955	71975	3	1
M9682	CP024275.1	ESC_KA7254AA	CDC	PRJNA224116	SAMN07656212			1975	North America	United States	ETEC	A	fimH23	O6	H16	O6:H16	4	ST10 Cplx	6	5	4	8	8	8	2	89222	15626	9	1				29326203
MEM	CP012378.1	ESC_KA7300AA	Nankai University	PRJNA292040	SAMN03960341	Human	Human feces of different individuals		Asia	China		A	fimH305	O21	H25	O21:H25	607	NONE	113	4	5	83	8	8	6	89242	35016	9	1
NCTC5934	LR134191.1	ESC_DA7940AA	The Wellcome Trust Sanger Institute	PRJEB6403	SAMEA3251422			1939				A	fimH1296	O79	H4	O79:H4	8784	NONE	64	11	5	8	7	8	620	91481	29417	10	1
NCTC9080	LR134295.1	ESC_CA6966AA	SC	PRJEB6403	SAMEA3672879			1952				A	fimH54	O80	H26	O80:H26	189	ST165 Cplx	10	27	5	10	12	8	49	91456	1957	7	1
NCTC9967	LS483303.1	ESC_DA7021AA	The Wellcome Trust Sanger Institute	PRJEB6403	SAMEA3468857			1957				A	fimH54	O13	H30	O135:H30	5766	NONE	6	4	1	1	8	18	2	89307	40762	9	1
NCYU-21-79	CP042645.1	Not found			SAMN12500845	Swine		2017	Asia	Taiwan		A		O25	H32	O25:H32												10	0	2
NCYU-29-19	CP042606.1	Not found			SAMN12500849	Swine		2017	Asia	Taiwan		A		O8	H20	O8:H20												8	1	1	1
P12b	CP002291.1	ESC_CA9038AA	NCBI	PRJNA59455	SAMN02603904		Type strain of Escherichia coli H17					A	fimH444	O15	H17	O15:H17	10	ST10 Cplx	10	11	4	8	8	8	2	4948	-73980	9	0				22287625
RM12761	CP007133.1	ESC_CA9094AA	United States Department of Agriculture, ARS, WRRC, PSM	PRJNA224116	SAMN03081526	Food	Ice cream	2007	Europe	Belgium		D	fimH54	O145	H28	O145:H28	6130	ST32 Cplx	19	23	51	24	21	5	16	3362	71743	5	1				24855308
RM13516	CP006262.1	ESC_CA9104AA	NCBI	PRJNA224116	SAMN02641384	Human	Faeces		Europe	Belgium		D	fimH54	O145	H28	O145:H28	6130	ST32 Cplx	19	23	51	24	21	5	16	3375	71743	5	1				24410921
RM14721	CP027105.1	ESC_KA7128AA	USDA, ARS, WRRC	PRJNA224116	SAMN08581173	Companion Animal	Dog faeces	2011				A	fimH41	O145	H11	O145:H11	48	ST10 Cplx	6	11	4	8	8	8	2	89164	79482	5	1				26637597
RM9872	CP028379.1	ESC_KA0635AA	United States Department of Agriculture, Agricultural Research Service	PRJNA69939	SAMN08724661	Bovine	Bovine-Bos taurus	2009	North America	United States	STEC	D	fimH331	O145	H28	O145:H28	32	ST32 Cplx	19	23	18	24	21	2	16	88416	1534	6	1				31935184
S30	CP010231.1	ESC_FA5411AA	Nanjing Agricultural University	PRJNA269191	SAMN03252453	Environment	Soil forest	2014	Asia	China		A	fimH54	O8	H11	O8:H11	48	ST10 Cplx	6	11	4	8	8	8	2	89487	72051	6	1
S43	CP010237.1	ESC_FA5424AA	Nanjing Agricultural University	PRJNA269191	SAMN03252456	Environment	Soil forest					A		O112	H34	O112:H34	218	ST10 Cplx	10	11	4	12	8	8	2	89492	72048	11	0
SLK172	CP017631.1	ESC_KA7341AA	China National Center For Food Safety and Risk Assessment	PRJNA224116	SAMN05853574	Human	Diarrhea	2015	Asia	China	aEPEC	A	fimH54	O3	H26	O3:H26	189	ST165 Cplx	10	27	5	10	12	8	49	89272	72053	6	1
UFU_EC98	CP024092.1	ESC_KA7270AA	Londrina State University	PRJNA224116	SAMN07746131	Human	Urinary tract infection	2014	South America	Brazil		B1	fimH38	O142	H30	O142:H30	156	ST156 Cplx	6	29	32	16	11	8	44	88099	2238	7	1
WCHEC050613	CP019213.1	ESC_IA6370AA	West China Hospital, Sichuan University	PRJNA418674	SAMN06197014	Environment	Water-Sewage	2015	Asia	China		A	fimH54	O149	H11	O149:H11	48	ST10 Cplx	6	11	4	8	8	8	2	89317	33490	11	1			1
YY76-1	CP040927.1	Not found			SAMN11967557	Bovine-Cow	Faeces	2018	Asia	China		A			H20		48	ST10 Cplx										10	1
Table S2. Genbank genomes carrying pipolins.
References for genomes and biosamples as well as main features from Enterobase [21] are indicated.
*CRISPR/Cas cassettes and Integrons were surveyed as indicated in Methods.
**Integrity of detected integrons were analyzed with IntegronFinder [56] as indicated in Materials and Methods. C, complete; In0, integron lacking attC site; CALIN, integron lacking functional integrase gene.
***When available, PubMed ID of strain reporting publication
